# Supplementary material for: Origin of the High Variability in Sol–Gel Phase Transitions: The Agar Gelation Model
Source: Gels. 2026 Apr 2;12(4):304. doi: 10.3390/gels12040304 (PMC13116384; doi:10.3390/gels12040304)
Supplement: Supplementary file 1 [file gels-12-00304-s001.zip]

Archive with 1 entries (1 files):
- gels-4225755-supplementary.pdf
